# Supplementary material for: Effects of Soy Protein Isolate on Fragile X Phenotypes in Mice
Source: Nutrients. 2024 Jan 18;16(2):284. doi: 10.3390/nu16020284 (PMC10819477; doi:10.3390/nu16020284)
Supplement: Supplementary file 1 [file nutrients-16-00284-s001.zip]

Archive with 1 entries (1 files):
- nutrients-2771458-supplementary.pdf
